# Supplementary material for: CD4, CD8 and natural killer cells are depressed in patients with alopecia areata: their association with disease activity
Source: BMC Immunol. 2022 Mar 17;23:13. doi: 10.1186/s12865-022-00486-4 (PMC8932005; doi:10.1186/s12865-022-00486-4)
Supplement: Supplementary file 1 — Additional file 1. Row data of tables. [file 12865_2022_486_MOESM1_ESM.xlsx]

## Sheet: Row data of tables
Tables legend	1=alopecia areata patients	1=patchy alopecia areata	1= Alopecia unilocularis
	2=control	4=alopecia totalis and alopecia univesrsalis patients	2=Alopecia multilocularis																		0=Absent	0=Absent	1=sudden	1= progressive	1=positive	0=Absent /1= present
			3=Alopecia totalis																		1=Present	1=Present	2=gradual	2= transient	2=negative
			4=Alopecia universalis
id	classification	clinical type combined	clinical type	Age	WBC	Neutrophils %	Neutrophil count	Lymphocytes %	Lymphocytes count	neutrophils lymphocyte ratio	monocyte %	monocytes count	monocyte ratio	CD4	CD8	CD4+/CD8+ ratio	CD56 bright CD16 -%	CD56 bright CD16 + t%	CD56 - CD16 +	duration	past histort of AA	family history of AA	onset	course	Pull test	black dots	exc mark	broken hair	yellowdots	vellous hair
1	1	1	1	25	6.9	64.8	4.21	34.6	2.39	1.76151	2.7	0.12	19.9167	42.8	30.8	1.38961	1.1	10	5.3	4	0	0	1	1	1	1	0	0	0	0
2	1	1	1	22	5.7	64.4	5.4	28.3	3.3	1.63636	2.1	0.18	18.3333	8.3	8	1.0375	0.4	9.7	9.6	1	0	0	1	1	1	1	1	1	0	0
5	1	1	1	25	4.6	62.6	4.8	35.5	2.38	2.01681	2.9	0.15	15.8667	40.6	32.4	1.9902	0.75	8	4.5	2	0	0	1	1	1	1	1	1	0	0
6	1	1	1	23	8.5	67.4	5.35	29.6	2.09	2.55981	3	0.23	9.08696	39.3	21.9	1.79452	0.58	5.7	5.3	2	0	0	1	1	1	1	1	1	0	0
11	1	1	1	29	4.5	55.3	3.9	43.7	1.5	2.6	5	0.1	15	17.2	11.5	1.49565	1.4	3.3	6	2	0	0	1	1	1	1	1	1	0	0
12	1	1	1	28	8.7	59.4	3.63	36.7	1.8	2.01667	3.9	0.17	10.5882	38.3	25	1.532	0.49	3.7	8.3	3	0	0	1	1	1	1	1	1	0	0
23	1	1	1	25	5.8	49.8	2.7	49.2	2.6	1.03846	5	0.2	13	13.4	9.8	1.36735	0.9	4.3	0.6	6	0	0	1	1	1	1	0	1	0	0
24	1	1	1	28	6.1	51.8	2.24	45.4	2.4	0.933333	2.8	0.15	16	42.3	27.7	1.52708	1.6	6.15	7.6	10	0	1	1	1	1	1	1	1	0	0
25	1	1	1	21	5	56.6	4.8	38.1	1.7	2.82353	5.3	0.2	8.5	19	12.1	1.57025	1.3	5.9	1.8	2	0	0	1	1	0	1	1	0	0	0
26	1	1	1	26	7.8	65.7	4.35	33	2	2.175	4.5	0.23	8.69565	35.8	24	1.49167	1.5	6.03	4.2	4	0	0	1	1	1	1	1	0	0	0
3	1	1	1	25	6.8	52	2.6	41.7	1.6	1.625	6.2	0.15	10.6667	40.5	29.7	1.36364	2.4	23.7	7	7	0	0	1	1	1	0	1	1	0	0
4	1	4	4	24	6.2	61.1	4.15	34.9	2.37	1.75106	3	0.1	23.7	49	30.5	2.08511	2.3	0.8	4	24	0	1	1	1	1	1	1	1	1	0
19	1	4	4	25	8.4	60.3	4.33	52.7	2.44	1.77459	3	0.22	11.0909	8	26	0.307692	2	5.1	5	14	0	0	1	1	1	1	1	1	0	0
20	1	4	4	24	7.3	67.6	5.8	38.1	3.1	1.87097	5.3	0.2	15.5	40	27.5	1.45454	2.1	2.95	4.5	15	1	0	1	1	0	1	1	1	0	0
34	1	4	4	29	7.7	64	6.1	38.5	1.6	3.8125	5.5	0.2	8	47	24.9	1.88755	1.9	4.03	9.6	20	1	0	1	1	1	1	1	0	0	0
35	1	4	4	27	9.5	68.4	5.39	39.9	3.5	1.54	5.7	0.2	17.5	54	40.2	1.78808	1.6	2.7	4.1	24	1	0	1	1	1	1	0	0	1	1
36	1	4	4	39	6.6	55.1	5.72	39.2	1.75	3.26857	5.7	0.2	8.75	30.3	18.8	1.6117	1.4	3.37	8.4	18	1	0	1	1	0	1	1	1	0	0
45	1	4	4	22	8.5	40.1	4.21	54.9	3.2	1.31563	2.6	0.15	21.3333	52	28.7	1.81185	2.2	34.3	7	24	0	1	1	1	1	0	1	0	0	1
18	1	4	4	29	7	50.4	5.1	47	3.4	1.5	2.45	0.18	18.8889	46	24.1	1.90871	2.15	21.4	9.4	18	0	0	1	1	1	1	0	1	1	0
47	1	4	4	27	4.7	64.6	6.3	38.5	3.2	1.96875	3.3	0.13	24.6154	40	32.5	1.23077	0.9	2.1	6.5	15	0	1	1	1	1	1	1	1	1	1
48	1	4	4	23	5.9	65	4.35	42.8	2.35	1.85106	2.38	0.12	19.5833	33	28.3	1.16608	1.03	9.6	10.1	18	0	0	1	1	1	1	1	1	0	0
8	1	4	4	30	9.4	61.1	4.15	34.9	2.37	1.75106	3	0.2	11.85	12.1	8.8	1.375	1.2	24	9.9	3	0	0	1	2	1	1	1	0	0	0
7	1	1	2	20	3.2	43.8	1.3	53.9	1.7	0.764706	7.3	0.2	8.5	29.7	19.9	1.49246	2.5	18.6	8.4	6	0	0	1	1	1	1	1	1	1	0
9	1	1	2	23	5.7	51	3.8	45.7	2.5	1.52	3.3	0.2	12.5	32.2	20.2	1.59406	0.8	7.3	10.3	4	0	0	1	1	1	1	1	0	0	0
10	1	1	2	35	5.6	53.4	6.1	43.9	1.7	3.58824	2.7	0.2	8.5	35.4	25.8	1.3557	1.5	8	3.1	6	0	0	1	1	1	1	0	1	0	0
17	1	1	2	21	7.2	60.2	4.33	33.9	2.44	1.77459	3	0.22	11.0909	36	29	1.24138	2	0.5	9.2	4	0	0	1	1	1	1	1	1	0	0
33	1	1	2	33	8	74.2	4.9	23.6	3.1	1.58065	4.2	0.3	10.3333	8	8.3	0.963855	0.4	5.1	5	5	0	0	2	1	1	1	1	1	0	0
27	1	1	2	25	7.7	65.5	5.07	29.1	2.25	2.25333	1.7	0.13	17.3077	31.3	25.4	1.23228	2.3	15.3	11.4	8	0	0	1	1	1	0	1	1	0	0
28	1	1	2	22	6.7	54	3.29	43.3	2.08	1.58173	2.6	0.17	12.2353	38.2	25.2	1.43046	2.05	1.1	8.4	7	0	0	1	1	1	1	1	1	0	0
41	1	1	2	33	7.6	70.4	5.5	26.1	1.9	2.89474	3.5	0.2	9.5	35	27	1.2963	1.3	18	5.4	7	0	0	1	1	1	1	1	1	0	0
42	1	1	2	27	6.4	51.6	4.92	45.1	2.17	2.26728	3.25	0.21	10.3333	40.5	33	1.19737	2.3	26.2	5.3	10	0	1	1	1	1	1	0	1	0	0
43	1	1	2	23	6.3	66.9	5.3	29.5	2.7	1.96296	3.6	0.3	9	30	22	1.76471	1.6	16	5.9	9	1	0	1	1	1	1	1	0	0	0
44	1	1	2	29	7.5	57.6	5.9	38.8	2.3	2.56522	3.6	0.25	9.2	42.5	25	1.7	1.7	17	5.7	10	0	1	1	1	1	1	1	1	0	0
50	1	1	2	35	7.4	61	6.01	35.6	2.79	2.15412	3.3	0.26	10.7308	41.8	25.5	1.63922	1.7	15.6	3.8	8	1	0	1	1	1	1	1	1	0	1
13	1	1	2	27	4.7	54.8	2.5	43.4	2	1.25	5.8	0.2	10	26.6	11.3	2.35398	0.6	4.1	5.9	7	0	0	1	1	1	1	1	1	0	0
14	1	4	3	25	7.6	64.1	5.61	31.9	2.71	2.07011	3.15	0.3	9.03333	42.1	24.1	1.74689	2.2	12.6	7.8	9	0	0	1	1	1	1	1	1	0	1
15	1	4	3	33	7.2	63.3	5.19	33.2	3.3	1.57273	2	0.16	20.625	30.9	27.1	1.14022	1.4	23.6	13.5	9	0	0	1	1	1	0	1	0	0	0
16	1	4	3	34	8.1	66.8	5.4	31.7	1.5	3.6	1.45	0.12	12.5	42.7	29.6	1.44257	1.2	21.6	9.6	10	0	0	1	1	1	1	1	1	0	0
21	1	4	3	34	8	70.2	5.6	26.3	2.1	2.66667	0.9	0.2	10.5	29.5	23	1.36111	1	19.6	5.7	12	0	1	1	1	1	1	0	1	0	0
22	1	4	3	22	6	61	4.35	36.4	2.25	1.93333	2.6	0.14	16.0714	24	25.5	1.75686	0.9	12	6.1	1	0	0	1	1	1	1	1	1	0	0
29	1	4	3	24	6.8	61.1	4.15	34.9	2.37	1.75106	1	0.07	33.8571	28.6	19.4	1.47423	1.2	8.6	13.7	9	0	0	1	1	1	1	1	1	0	0
30	1	4	3	24	4.5	65.9	5.13	30.8	2.19	2.34247	1.9	0.14	15.6429	39.5	24.1	1.639	1.1	8.3	12.9	11	0	0	1	1	1	0	1	1	1	0
31	1	4	3	34	5.4	47.8	2.9	51.6	3.2	0.90625	5.6	0.3	10.6667	44.8	14	1.71429	1.9	1.1	1.3	14	0	1	1	1	0	1	1	1	0	0
32	1	4	3	28	9.6	51.8	2.7	47.5	2.6	1.03846	5.7	0.25	10.4	42.3	25.7	1.64591	1.25	2.6	3.6	12	0	0	1	1	1	1	1	0	1	0
37	1	4	3	37	9	65.2	5.7	30.5	2.7	2.11111	4.3	0.3	9	23.2	15	1.54667	0.9	1.6	2	9	0	0	1	1	1	1	0	1	0	0
38	1	4	3	31	6.9	65.9	5.54	29.8	2.48	2.23387	3	0.22	11.2727	40.3	28.2	1.42908	1.6	15.5	6.7	10	1	0	1	1	1	1	1	1	0	0
39	1	4	3	22	8.7	51.7	3.1	44	2.4	1.29167	4.3	0.2	12	37.5	23	1.08696	1.8	4.4	6.5	12	0	0	1	1	1	1	1	1	0	0
40	1	4	3	20	7.5	59.3	4.7	36.8	1.5	3.13333	3.95	0.25	6	25	21.2	1.76887	1.2	10.2	6.2	5	0	0	1	1	1	1	1	0	0	0
46	1	4	3	20	3.4	57.3	4.3	38.5	2.45	1.7551	4.3	0.23	10.6522	33	24.4	1.70103	1.3	8.8	4.4	8	1	0	1	1	1	1	1	1	0	0
49	1	4	3	25	10.8	65.2	7.1	31.4	1.5	4.73333	3.4	0.3	5	38	24	1.86667	1.9	5	4.3	11	1	0	1	1	1	1	1	1	0	1
51	0	0	0	33	8	52.2	5.9	43.6	1.8	3.27778	4.2	0.5	3.6	45	35.5	1.26761	1.4	7.1	9.4
52	0	0	0	29	8.7	55.4	5.35	39.6	1.5	3.56667	3	0.23	6.52174	27.3	24.5	1.11429	0.58	4.03	4.6
53	0	0	0	27	5.5	50.1	2.9	34.9	1.5	1.93333	5	0.1	15	30	27.1	1.10701	0.4	13.7	4.1
54	0	0	0	45	5.6	59.4	3.63	36.7	1.8	2.01667	3.9	0.17	10.5882	32.3	29.1	1.10997	0.49	3.37	2.4
55	0	0	0	25	6.8	56.1	4.15	34.9	1.5	2.76667	1	0.07	21.4286	30.7	25.7	1.19455	1.2	5.1	7
56	0	0	0	24	6.2	56.8	4.21	34.6	1.7	2.47647	1.7	0.12	14.1667	30.9	25.8	1.19767	1.1	12.8	4
57	0	0	0	25	8.4	64.4	5.4	28.3	2.37	2.27848	2.1	0.18	13.1667	38.1	25.2	1.51191	1.4	15.1	5
58	0	0	0	24	7.3	62.6	4.8	35.5	1.8	2.66667	1.9	0.15	12	38.2	23.1	1.65368	1.75	2.95	4.5
59	0	0	0	28	5.6	60.7	4.8	34.1	2.6	1.84615	5	0.5	5.2	54.5	39.5	1.37975	2.1	5.3	7.8
60	0	0	0	30	6.8	59.8	4.35	35.7	2.2	1.97727	4.6	0.25	8.8	28.2	22.2	1.27027	1.3	5.2	3.4
61	0	0	0	28	6.7	57.4	5.1	38.7	2.35	2.17021	4	0.22	10.6818	43.1	36.3	1.18733	1.34	4.67	6.2
62	0	0	0	35	4.6	59.7	4.4	35.3	2.05	2.14634	5	0.15	13.6667	43.4	39.2	1.10714	2.87	14	9
63	0	0	0	29	6.2	54.4	3.99	36.2	2	1.995	4.3	0.21	9.52381	32.1	24.3	1.32099	1.9	4.3	2.9
64	0	0	0	27	6.8	60.5	4.3	35.3	1.9	2.26316	2.8	0.16	11.875	47.5	39.1	1.21483	1.25	3.2	5.2
65	0	0	0	27	6.5	60.3	4.3	35.2	2.3	1.86956	3.2	0.19	12.1053	39.2	23.7	1.65401	1.2	13	3.7
66	0	0	0	26	7	50.9	4.1	38	1.9	2.15789	3.6	0.19	10	43.4	34.5	1.25797	1.25	5.2	3.4
67	0	0	0	35	6.4	60.3	4.6	35.2	1.7	2.70588	4.5	0.5	3.4	46.2	38.1	1.2126	3.4	5.1	1.3
68	0	0	0	45	5.7	57.9	3.8	37.8	1.75	2.17143	4.4	0.2	8.75	37.5	35.6	1.05337	1.9	3.6	3.2
69	0	0	0	25	5.6	61.3	5.5	34.9	1.9	2.89474	3.8	0.17	11.1765	42.3	33.4	1.26647	2	13	5.9
70	0	0	0	24	4.6	70.5	4.7	23.1	1.7	2.76471	4.4	0.5	3.4	45	35.5	1.26761	1.2	4.9	2.5
71	0	0	0	26	5.1	65.6	4.17	30.2	1.75	2.38286	4.2	0.16	10.9375	37.3	34.5	1.08116	0.85	3.14	5.5
72	0	0	0	30	5.95	58.8	4.7	37.2	1.5	3.13333	2.6	0.12	12.5	40	27.1	1.47602	1.1	13	6.7
73	0	0	0	25	5.28	67.4	4.2	29.1	2.9	1.44828	3.5	0.13	22.3077	42.3	31.1	1.36013	1.2	2.95	2.1
74	0	0	0	29	5.49	57	3.5	38.8	1.83	1.91257	4	0.17	10.7647	40.7	35.7	1.14006	2.55	3.28	6.7
75	0	0	0	29	6.3	58.9	5.9	35.5	2.2	2.68182	5.6	0.3	7.33333	40.9	31.8	1.28616	2.3	6.3	5.6
76	0	0	0	31	7.2	57.5	4.4	37.6	2.5	1.76	4.9	0.3	8.33333	48.1	35.2	1.36648	2.7	5.7	5.3
77	0	0	0	30	7.6	62.5	4.9	33.6	2.23	2.19731	4.9	0.26	8.57692	48.2	23.1	2.08658	2.6	4.9	8
78	0	0	0	28	4.9	61	3.4	33.7	2.4	1.41667	5.3	0.3	8	44.5	27.5	1.61818	2.9	4.5	4.9
79	0	0	0	28	6	60	4.3	35.2	2.5	1.72	4.8	0.24	10.4167	38.2	28.2	1.35461	2.8	14.8	3.7
80	0	0	0	18	5.64	61	4.3	34.8	2.2	1.95454	4.2	0.19	11.579	43.1	30.3	1.42244	2.4	5.9	7.9
81	0	0	0	21	3	52.8	4.8	38.6	2.5	1.92	4.8	0.18	13.8889	43.4	32.2	1.34783	3.9	4.8	9.7
82	0	0	0	23	4.3	52.7	4.1	38.8	2.2	1.86364	4.5	0.19	11.579	32.1	24.3	1.32099	2.95	13.8	9.3
83	0	0	0	28	5	66.6	3.5	28.9	1.9	1.84211	4.5	0.5	3.8	47.5	27.1	1.75277	1.4	13.7	8.4
84	0	0	0	28	4.5	53.3	4.8	37.7	2.6	1.84615	5	0.2	13	39.2	30.7	1.27687	2	6.2	5.5
85	0	0	0	45	6.25	59.8	4.4	35.7	2.2	2	4.6	0.25	8.8	43.4	34.5	1.25797	1.2	6.7	7.8
86	0	0	0	35	6.1	57.4	4.1	38.7	2.3	1.78261	4	0.22	10.4545	46.2	38.1	1.2126	1.3	15.1	5.6
87	0	0	0	22	5.8	54.4	5	37.2	2.9	1.72414	4.5	0.2	14.5	37.5	35.6	1.05337	2.9	12.4	8.4
88	0	0	0	25	5.2	56.9	4.3	39	2.9	1.48276	4.2	0.19	15.2632	42.3	33.4	1.26647	1.7	12.9	7.4
89	0	0	0	26.5	5.7	54.2	3.5	36.9	2.5	1.4	3	0.14	17.8571	38.2	30.2	1.2649	2.7	5.6	6.8
90	0	0	0	30	6.5	55.9	4.1	38	2.5	1.64	3.6	0.19	13.1579	43.1	30.3	1.42244	1.2	12.7	4.8
91	0	0	0	22.5	6.9	59.3	4.5	36.8	2.44	1.84426	2.8	0.17	14.3529	43.4	32.2	1.34783	1.7	12.8	10.7
92	0	0	0	22	6	63.1	3.1	32.2	2.7	1.14815	4.7	0.2	13.5	42.1	33.3	1.26426	1.4	11.1	6.7
93	0	0	0	39	4.7	57	3.4	38.2	2.2	1.54546	4.6	0.2	11	47.5	36.1	1.31579	2.4	6.6	4
94	0	0	0	23	5.2	60	3.1	32.4	2.5	1.24	4.6	0.2	12.5	49.2	38.7	1.27132	1.18	7.5	5
95	0	0	0	26	6.2	58.5	3	36.7	2.5	1.2	4.8	0.25	10	42.3	33.4	1.26647	1.4	8.7	6.2
96	0	0	0	40	5.8	59.6	4	35.5	2.7	1.48148	4.9	0.2	13.5	45	23.3	1.93133	1.75	8.2	4.3
97	0	0	0	24	6.5	60	3.6	30.7	2	1.8	4.2	0.2	10	43.2	31.8	1.35849	2.3	8.2	5.1
98	0	0	0	27	7.1	55.8	4.3	37.7	2.4	1.79167	4.5	0.23	10.4348	37	29.5	1.25424	1	6.6	4.1
99	0	0	0	24	5.9	63.1	4.4	28.3	1.3	3.38462	4.5	0.22	5.90909	31.1	25.3	1.22925	1.7	6.5	7.4
100	0	0	0	24.5	4.8	55.5	4.5	35.5	1.5	3	4.9	0.15	10	24	32	0.75	2.9	6.9	5.4
